# Supplementary material for: A method for extracting small water bodies based on DEM and remote sensing images
Source: Sci Rep. 2024 Jan 8;14:760. doi: 10.1038/s41598-024-51346-7 (PMC10774334; doi:10.1038/s41598-024-51346-7)
Supplement: Supplementary file 1 — Supplementary Figures. [file 41598_2024_51346_MOESM1_ESM.xlsx]

## Sheet: Figure1
						(a)						①
						(b)						②
						(c)						③
		CNDWI	MNDWI	NDWI	RNDWI			CNDWI	MNDWI	NDWI	RNDWI
	From left to right: Landsat 8 remote sensing imagery is radiometrically and atmospherically corrected. Water body extraction result from CNDWI. Water body extraction result from MNDWI. Water body extraction result from NDWI. Water body extraction result from RNDWI.
	(a): Reservoir water body extraction. (b): Extraction of fine tributary water bodies. (c): Water extraction in the shaded part of the mountain.
	Original remote sensing image of Landsat 8：
	https://earthexplorer.usgs.gov/

## Sheet: Figure3
					(a)						①
											②
					(b)						③
					(c)						④
	CNDWI	MNDWI	NDWI	RNDWI			CNDWI	MNDWI	NDWI	RNDWI	⑤
From left to right: Landsat 8 remote sensing imagery is radiometrically and atmospherically corrected. Water body extraction result from CNDWI. Water body extraction result from MNDWI. Water body extraction result from NDWI. Water body extraction result from RNDWI.
(a): Extraction of urban small water bodies. (b): Extraction of part of the Yellow River. (c): Extraction of urban water bodies (Long Lake)
Original remote sensing image of Landsat 8：
	https://earthexplorer.usgs.gov/

## Sheet: Figure4
	RiverNet Extraction Results for Henan Province	RiverNet Extraction Results for Zhengzhou, Henan Province	RiverNet Extraction Results for Xinyang, Henan Province
	https://search.earthdata.nasa.gov/search?q=C1546314043-LPDAAC_ECS
	Extraction of river network information based on digital elevation model (DEM) for fusion of normalized images for water body extraction and validation.
